# Supplementary material for: Use of Personal Resources May Influence the Rate of Biological Aging Depending on Individual Typology
Source: Eur J Investig Health Psychol Educ. 2022 Dec 2;12(12):1793–811. doi: 10.3390/ejihpe12120126 (PMC9778189; doi:10.3390/ejihpe12120126)
Supplement: Supplementary file 1 [file ejihpe-12-00126-s001.zip]

Archive with 1 entries (1 files):
- ejihpe-1898170-supplementary.pdf
